# Supplementary material for: Soil bacterial community diversity, composition, and species specificity across different geographical landscapes in the Mu Us Sandy Land
Source: Front Microbiol. 2025 Dec 8;16:1714794. doi: 10.3389/fmicb.2025.1714794 (PMC12719507; doi:10.3389/fmicb.2025.1714794)
Supplement: Supplementary file 1 [file Data_Sheet_1.zip › Source data1/raw_md5.txt]

e9eb2005d3e765cd45d23d26263de7d0  T1.338F_806R.R1.raw.fastq.gz
603646c40916b5f3f77adb5bf195058c  T1.338F_806R.R2.raw.fastq.gz
1d5aee2179e0a0d52517862a5b73c99d  T2.338F_806R.R1.raw.fastq.gz
32ee1ade302c5e9e995b4a4b7d69a3ef  T2.338F_806R.R2.raw.fastq.gz
89dce3861a5775924e80085abfc94e38  T3.338F_806R.R1.raw.fastq.gz
dc8d0483611177431d6c69e0d09f4786  T3.338F_806R.R2.raw.fastq.gz
8fbcf5bcb6fdda63972ff878fd333997  T4.338F_806R.R1.raw.fastq.gz
3cdb98a63a3fef53a966f0ccdfc780b0  T4.338F_806R.R2.raw.fastq.gz
249581d3aaeb03086d5b03cb3d232189  T5.338F_806R.R1.raw.fastq.gz
5eb52cbc9a9ede3d6fc79c0cd9150a15  T5.338F_806R.R2.raw.fastq.gz
06a555d944967d40a53cfa369052162f  T6.338F_806R.R1.raw.fastq.gz
883d6655260d7be6fa7a44391909aa38  T6.338F_806R.R2.raw.fastq.gz
9658368de55c2ea6309c4b193fae98ea  C1.338F_806R.R1.raw.fastq.gz
86cfeea342239295d6331aa6ab122b5e  C1.338F_806R.R2.raw.fastq.gz
ac5ea5e0803e124a7cc8e95f7d4468ae  C2.338F_806R.R1.raw.fastq.gz
87813ccaa1f011b4bccdd6afaae2cd5a  C2.338F_806R.R2.raw.fastq.gz
00bae53be16d8ae21ef1e6f77a1b4824  C3.338F_806R.R1.raw.fastq.gz
42bfc7ad748a37bea834a12442ae8429  C3.338F_806R.R2.raw.fastq.gz
d319c6458f5077ef0fee2d934bb37d43  C4.338F_806R.R1.raw.fastq.gz
ebe3a9fc8c7c8cce6f434fe8444cc803  C4.338F_806R.R2.raw.fastq.gz
25789fa0fa07f9f1e51c42ca43def2ef  C5.338F_806R.R1.raw.fastq.gz
ea158b9458ed210eac5dfde977f67ff8  C5.338F_806R.R2.raw.fastq.gz
d4b50bb37cc4650ed34e9c5ff46bf75d  C6.338F_806R.R1.raw.fastq.gz
59bef86d9bc9444eab59adf1b1542b72  C6.338F_806R.R2.raw.fastq.gz
a1a4d599e884c1bec46627ee06508f9f  B1.338F_806R.R1.raw.fastq.gz
2d0dd3bcd5c215f321f77c3c8d64baca  B1.338F_806R.R2.raw.fastq.gz
f220adf6077c5b05def3aa6b224ebb62  B2.338F_806R.R1.raw.fastq.gz
edc1bc22f3bed94cf790696221cbf33b  B2.338F_806R.R2.raw.fastq.gz
c5d421b4de97aa5f14b09e43afecfafc  B3.338F_806R.R1.raw.fastq.gz
352df51bb94674f8a2722ff071124bd7  B3.338F_806R.R2.raw.fastq.gz
93a7509d4b6a60f1f148768fec4c7e75  B4.338F_806R.R1.raw.fastq.gz
7f70ae3eb78f20be502345723fa467c0  B4.338F_806R.R2.raw.fastq.gz
1f21af5813b9207d6e8a55af65504a36  B5.338F_806R.R1.raw.fastq.gz
6df0c3dbdd2fe86262e20fa2f9cd8cc0  B5.338F_806R.R2.raw.fastq.gz
e873bc30e497a3a40772af038e6fafb0  B6.338F_806R.R1.raw.fastq.gz
e031eab49fbfdc4d596d77d57825a6f9  B6.338F_806R.R2.raw.fastq.gz
58d102cf26af7995a0e3f77267c8313c  D1.338F_806R.R1.raw.fastq.gz
1b4ed99dd9f1d9a700168a4d29a33a91  D1.338F_806R.R2.raw.fastq.gz
ab312af81fba5f4b8463722b3c95c1c6  D2.338F_806R.R1.raw.fastq.gz
94196b6fabd84367e38a69740519984a  D2.338F_806R.R2.raw.fastq.gz
6834461be8a0d67179c5057c69dfaa17  D3.338F_806R.R1.raw.fastq.gz
ab23faa1741f0ee2d8ea0372d59d78f1  D3.338F_806R.R2.raw.fastq.gz
9f6db7c44bd62b55f6d08e354c0e61bc  D4.338F_806R.R1.raw.fastq.gz
26c3942295d526d7d038c2dcabc59612  D4.338F_806R.R2.raw.fastq.gz
d241c2f0448ae8286edfc231953dae74  D5.338F_806R.R1.raw.fastq.gz
215c28b9d102b057cc54acabea043543  D5.338F_806R.R2.raw.fastq.gz
a736d4dc4ab6f93888c9e22689584064  D6.338F_806R.R1.raw.fastq.gz
beaed57705d7308b1853f0606822ce0f  D6.338F_806R.R2.raw.fastq.gz
