# Supplementary material for: Soil bacterial community diversity, composition, and species specificity across different geographical landscapes in the Mu Us Sandy Land
Source: Front Microbiol. 2025 Dec 8;16:1714794. doi: 10.3389/fmicb.2025.1714794 (PMC12719507; doi:10.3389/fmicb.2025.1714794)
Supplement: Supplementary file 4 [file Data_Sheet_4.zip]

Archive with 5 entries (4 files):
- Source data2/C1.338F_806R.R1.raw.fastq.gz
- Source data2/C2.338F_806R.R1.raw.fastq.gz
- Source data2/C3.338F_806R.R1.raw.fastq.gz
- Source data2/C4.338F_806R.R1.raw.fastq.gz
- Source data2/
